# Supplementary material for: Metallic Material Selection and Prospective Surface Treatments for Proton Exchange Membrane Fuel Cell Bipolar Plates—A Review
Source: Materials (Basel). 2021 May 20;14(10):2682. doi: 10.3390/ma14102682 (PMC8161061; doi:10.3390/ma14102682)
Supplement: Supplementary file 1 [file materials-14-02682-s001.zip]

Archive with 1 entries (1 files):
- materials-1184080-supplementary.pdf
